# Supplementary material for: National Scale Real-Time Surveillance of SARS-CoV-2 Variants Dynamics by Wastewater Monitoring in Israel
Source: Viruses. 2022 Jun 6;14(6):1229. doi: 10.3390/v14061229 (PMC9227326; doi:10.3390/v14061229)
Supplement: Supplementary file 1 [file viruses-14-01229-s001.zip]

Archive with 1 entries (1 files):
- viruses-1731717-supplementary.pdf
